# Supplementary material for: Single‐Cell and Machine Learning Analyses Identify MYDGF as an Immune‐Related Biomarker Associated With the Tumor Microenvironment in Clear Cell Renal Cell Carcinoma
Source: Hum Mutat. 2026 Jul 25;2026:5262666. doi: 10.1155/humu/5262666 (PMC13401162; doi:10.1155/humu/5262666)
Supplement: Supplementary file 3 — Supporting Information 3 Table S1: The 19 MYDGF‐related genes retained by LASSO Cox regression and their corresponding regression coefficients. [file HUMU-2026-5262666-s003.xlsx]

## Sheet: Table S1
Supplementary Table S1. LASSO-Cox coefficients for the preliminary MYDGF-related prognostic gene set	Supplementary Table S1. LASSO-Cox coefficients for the preliminary MYDGF-related prognostic gene set	Supplementary Table S1. LASSO-Cox coefficients for the preliminary MYDGF-related prognostic gene set
Gene	LASSO coefficient	Direction
C1orf210	-0.00828995	Protective
CDC20	0.0133657	Risk
CERCAM	0.000181427	Risk
CKAP4	0.00140135	Risk
EMX2	-0.00641005	Protective
GFPT2	0.000507353	Risk
KCNN3	-0.0092959	Protective
KIF20A	0.029028	Risk
LINC00460	0.00431266	Risk
LINC00944	0.1128	Risk
LINC02100	0.0335285	Risk
MDK	0.00082462	Risk
PLAUR	0.0040057	Risk
RNASE2	0.0588418	Risk
SEMA4B	0.00156508	Risk
SLC12A8	0.0407174	Risk
SLC27A2	-0.00389121	Protective
TEK	-0.0311188	Protective
WDR72	-0.0109527	Protective
